# Supplementary material for: Lifestyle Screening Tools for Children in the Community Setting: A Systematic Review
Source: Nutrients. 2022 Jul 14;14(14):2899. doi: 10.3390/nu14142899 (PMC9325265; doi:10.3390/nu14142899)
Supplement: Supplementary file 1 [file nutrients-14-02899-s001.zip]

Archive with 1 entries (1 files):
- nutrients-1802755-supplementary.pdf
